# Supplementary material for: Forest fragmentation causes an isolated population of the golden takin (Budorcas taxicolor bedfordi Thomas, 1911) (Artiodactyla: Bovidae) in the Qinling Mountains (China)
Source: BMC Zool. 2024 Jan 30;9:2. doi: 10.1186/s40850-024-00192-1 (PMC10826085; doi:10.1186/s40850-024-00192-1)
Supplement: Supplementary file 1 — Supplementary Material 1: Figure S1 Criteria for selecting the optimal K for assigning individuals during the Bayesian cluster analysis. Table S1. The proportion of alleles in different allelic frequency classes for different populations of B. t. bedfordi. Figure S2. Graphic representation of proportion of alleles in different allelic frequency classes for different populations of B. t. bedfordi. Figure S3. Relationship between pairwise FST/(1-FST) and geographic distance among populations of B. t. bedfordi [file 40850_2024_192_MOESM1_ESM.xlsx]

## Sheet: Figure S1
		Figure S1 Criteria for selecting the optimal K for assigning individuals during the Bayesian cluster analysis.

## Sheet: Table S1, Figure S2
Table S1. The proportion of alleles in different allelic frequency classes for different populations of B. t. bedfordi.
Allele Frequency Class	ZZ	FP	NBL
0.1	0.453	0.477	0.337
0.2	0.239	0.315	0.257
0.3	0.188	0.087	0.218
0.4	0.051	0.081	0.119
0.5	0.043	0.02	0.02
0.6	0.009	0.02	0.03
0.7	0.017	0	0.01
0.8	0	0	0.01
0.9	0	0	0
1	0	0	0
	Figure S2. Graphic representation of proportion of alleles in different allelic frequency classes for different populations of B. t. bedfordi.

## Sheet: Figure S3
		Figure S3. Relationship between pairwise FST/(1-FST) and geographic distance among populations of B. t. bedfordi.
